# Supplementary material for: HIV Pre-Exposure Prophylaxis (PrEP) Counseling in Germany: Knowledge, Attitudes and Practice in Non-governmental and in Public HIV and STI Testing and Counseling Centers
Source: Front Public Health. 2020 Jul 14;8:298. doi: 10.3389/fpubh.2020.00298 (PMC7372106; doi:10.3389/fpubh.2020.00298)
Supplement: Table S1 — Minimal underlying data set (Please note that gender, age and years of professional experience of the respondents as well as federal state of the counseling center and qualitative data have been removed to ensure the anonymity of the respondents). [file Table_1.XLSX]

## Sheet: data set
Please note that gender, age and years of professional experience of the respondents as well as federal state of the counselling centre and qualitative data have been removed to ensure the anonymity of the respondents.
Berufsgruppe	Einrichtung	AnzahlMitarb	Ortsgroesse	Anz_Kontakte_MSM	AnzahlTest	AnzahlPosTest	Rel_Anzahl_pos_HIV_Tests	AnzahlRisikoPat	Klientenwunsch	HinweisaufPrep	Fortbildungen	MehrFortbildungen	Kenntn_Allgemein	Kenntn_Indikation	Kenntn_Nebenwirkungen	Kenntn_Einnahmemodalitäten	Kenntn_Begleituntersuchungen	Kenntnisse_Gesamtwert_Summe	Leitlinien	Einst_Bestandteil_Praev_Strategie	Einst_Bessere_Alternativen_PrEP	Einst_Bessere_negativ_kodiert	Einst_PrEP_verlaesslich	Einst_PrEP_nebenwirkungsarm	Einst_Kostenübernahme	Einstellungen_Gesamtwert_Summe	Barriere_leichteNW	Barriere_schwereNW	Barriere_Kosten_Med	Barriere_Kosten_Unters	Barriere_Arztsuche	Barriere_Info_klientengerecht	Barriere_Info_Muttersprache	Barriere_kulturelle_Probleme	Barriere_Zeitaufwand	Barriere_andere_STIs	Barriere_Stigmatisierung	Barriere_Fehleinschätzung_Risiko	Hilfr_Leitlinie	Hilfr_Entscheidungshilfe_Klientenger_Sprache	Hilfr_Entscheidungshilfe_untersch_Sprachen	Hilfr_Erinnerungsapp	Hilfr_Schulung_Identifikation_Zielgruppe	Hilfr_Schulung_Management_PrEP	Hilfr_Schulung_über_Sex_sprechen
0	0	13	0	10	250	1	0.004	3	0	10	1	0	3	3	3	3	3	15	1	2	1	3	3	2	0	10	0	0	1	1	0	0	0	6	0	9	0	2	0	1	1	0	0	0	0
0	0	6	1	50	400	1	0.0025	20	2	1	0	1	3	3	2	3	4	15	1	2	4	0	2	0	0	4	8	5	5	3	0	0	10	0	7	5	0	3	1	1	1	1	0	1	0
3	0	11	0	80	400	3	0.0075	999	999	999	999	999	999	999	999	999	999	999	999	999	999	999	999	999	999	999	999	999	999	999	999	999	999	999	999	999	999	999	999	999	999	999	999	999	999
3	0	11	0	80	400	3	0.0075	80	3	3	1	1	4	4	4	4	4	20	1	4	0	4	3	3	4	18	1	4	8	2	9	7	3	0	10	6	5	1	1	1	1	1	1	1	1
0	0	10	0	30	220	1	0.00454545	10	2	7	1	0	4	4	4	4	4	20	0	3	0	4	4	3	2	16	0	0	1	8	4	6	9	4	3	5	0	8	1	1	1	0	1	0	0
0	0	2	1	10	25	0	0	10	1	3	1	0	3	999	999	999	999	999	0	3	1	3	4	2	3	15	999	999	999	999	8	999	999	999	999	999	999	999	1	1	0	1	1	0	0
0	0	2	1	50	110	1	0.00909091	15	2	3	1	0	3	3	2	3	4	15	1	3	0	4	3	3	3	16	2	2	1	2	1	7	8	1	4	9	1	3	1	1	1	1	0	0	0
0	0	10	0	20	160	1	0.00625	5	1	10	1	0	4	4	2	3	3	16	0	4	1	3	3	3	4	17	3	0	2	1	1	2	2	2	4	5	1	4	1	0	0	0	1	0	1
0	0	5	0	10	280	0	0	5	1	5	0	1	2	2	1	1	0	6	0	4	1	3	2	2	3	14	1	0	2	0	0	1	0	0	0	3	0	0	1	1	1	0	0	1	1
999	0	999	999	999	999	999	999	999	999	999	999	999	999	999	999	999	999	999	999	999	999	999	999	999	999	999	999	999	999	999	999	999	999	999	999	999	999	999	999	999	999	999	999	999	999
0	0	6	1	999	999	999	999	999	999	999	999	999	999	999	999	999	999	999	999	999	999	999	999	999	999	999	999	999	999	999	999	999	999	999	999	999	999	999	999	999	999	999	999	999	999
999	0	999	999	999	999	999	999	999	999	999	999	999	999	999	999	999	999	999	999	999	999	999	999	999	999	999	999	999	999	999	999	999	999	999	999	999	999	999	999	999	999	999	999	999	999
0	0	2	2	0	3	0	0	0	0	0	1	0	2	2	3	3	3	13	0	2	3	1	3	3	2	11	1	4	9	5	5	4	2	0	5	1	3	7	1	1	1	0	0	0	0
3	0	10	0	45	250	0	0	10	1	9	1	0	4	4	4	4	3	19	0	4	0	4	3	2	2	15	7	3	6	6	0	2	8	2	3	6	2	5	1	0	1	0	0	1	0
0	0	1	1	15	30	0	0	5	1	1	1	1	3	3	2	3	2	13	1	3	1	3	4	2	2	14	5	1	3	8	10	8	6	4	8	3	2	5	0	1	1	1	0	1	0
0	0	7	1	999	999	999	999	999	999	999	999	999	999	999	999	999	999	999	999	999	999	999	999	999	999	999	999	999	999	999	999	999	999	999	999	999	999	999	999	999	999	999	999	999	999
0	0	25	0	10	230	0	0	0	1	0	1	0	2	1	1	1	1	6	1	4	1	3	4	4	4	19	6	5	6	6	5	5	5	5	5	5	5	1	1	1	1	1	0	1	0
0	0	1	1	7	23	0	0	2	5	9	1	0	3	3	2	3	1	12	1	3	1	3	3	1	1	11	2	5	9	3	9	10	10	1	8	7	1	5	1	1	1	0	0	0	0
0	0	4	1	5	15	0	0	2	0	1	1	0	3	3	3	1	2	12	1	4	0	4	4	0	2	14	0	8	8	7	2	0	0	0	7	8	5	5	1	1	1	0	0	0	0
999	0	2	1	3	10	0	0	999	999	999	999	999	999	999	999	999	999	999	999	999	999	999	999	999	999	999	999	999	999	999	999	999	999	999	999	999	999	999	999	999	999	999	999	999	999
0	0	2	2	10	8	0	0	5	1	6	1	1	3	3	2	2	3	13	0	4	1	3	3	3	3	16	5	5	9	4	1	4	5	2	1	8	1	4	1	1	1	0	1	1	1
0	0	999	1	2	10	0	0	2	0	0	999	999	999	999	999	999	999	999	999	999	999	999	999	999	999	999	999	999	999	999	999	999	999	999	999	999	999	999	999	999	999	999	999	999	999
0	0	3	1	14	100	0	0	14	1	5	0	1	3	3	2	3	3	14	0	4	1	3	4	2	4	17	6	4	5	5	2	3	8	3	3	8	3	5	1	1	1	0	0	0	0
0	0	2	1	15	90	0	0	5	0	5	0	0	3	3	1	1	1	9	0	3	2	2	4	2	2	13	999	999	999	999	999	999	999	999	999	999	999	999	999	999	999	999	999	999	999
1	0	5	1	50	250	1	0.004	25	2	0	1	0	4	4	4	4	4	20	0	0	3	1	3	4	0	8	6	0	0	9	5	0	8	0	0	2	0	0	1	0	1	0	0	0	0
3	0	8	1	999	999	999	999	999	999	999	999	999	999	999	999	999	999	999	999	999	999	999	999	999	999	999	999	999	999	999	999	999	999	999	999	999	999	999	999	999	999	999	999	999	999
3	0	8	0	60	300	1	0.00333333	40	2	1	1	0	3	2	2	3	4	14	1	2	3	1	1	2	0	6	0	0	6	6	0	6	6	6	0	0	999	6	0	1	1	1	0	0	0
1	0	10	0	30	290	2	0.00689655	10	5	9	1	0	4	3	3	4	3	17	1	4	0	4	4	3	3	18	7	6	2	1	1	2	7	3	2	6	4	1	1	0	1	1	0	0	0
0	0	3	1	10	120	0	0	0	1	0	1	0	2	1	1	1	2	7	0	4	1	3	3	1	2	13	999	999	999	999	999	999	999	999	999	999	999	999	1	1	1	0	1	0	0
3	0	11	0	150	300	3	0.01	50	8	2	1	0	3	4	4	4	4	19	1	4	1	3	3	2	3	15	3	6	5	2	7	2	3	1	5	2	1	6	1	0	1	0	0	0	0
0	0	3	1	15	100	0	0	15	1	8	0	0	3	3	2	3	4	15	0	3	1	3	3	2	2	13	4	4	3	1	0	4	0	0	0	7	0	999	1	1	1	0	0	0	0
0	0	10	1	90	300	1	0.00333333	70	1	1	1	1	4	4	4	3	4	19	1	2	2	2	2	0	1	7	5	5	7	7	0	8	8	5	7	0	0	5	0	1	1	1	0	0	0
0	0	8	1	45	150	1	0.00666667	10	3	10	1	1	3	3	3	3	3	15	1	4	0	4	4	2	4	18	3	3	5	999	0	3	5	2	5	6	2	3	1	1	1	1	0	0	0
2	0	10	1	100	200	1	0.005	70	2	2	1	1	2	1	1	1	1	6	0	2	2	2	3	1	1	9	4	4	4	4	4	4	4	5	4	4	4	4	1	1	0	1	1	0	0
0	0	8	1	45	250	1	0.004	30	1	9	0	0	4	4	3	4	3	18	0	4	0	4	4	3	4	19	8	7	10	9	2	5	9	5	2	9	5	2	1	1	1	1	1	1	1
3	0	1	2	999	999	999	999	999	999	999	999	999	999	999	999	999	999	999	999	999	999	999	999	999	999	999	999	999	999	999	999	999	999	999	999	999	999	999	999	999	999	999	999	999	999
0	0	5	1	60	270	1	0.0037037	12	2	1	1	1	3	3	2	2	3	13	1	3	2	2	3	2	1	11	4	3	3	1	8	2	1	1	3	9	0	4	1	1	1	1	1	1	0
3	0	12	1	15	200	999	999	5	0	0	1	0	2	3	3	1	3	12	1	2	1	3	3	1	0	9	2	2	2	2	0	0	0	1	0	10	0	2	999	999	999	999	999	999	999
0	0	5	1	270	270	1	0.0037037	15	2	1	0	1	2	2	0	0	0	4	0	3	2	2	1	2	1	9	6	8	5	4	8	1	2	2	2	7	5	1	1	1	0	1	0	1	0
3	0	2	2	1	3	0	0	0	0	0	1	1	2	1	1	1	1	6	0	2	2	2	2	2	2	10	0	0	0	0	0	0	0	0	0	0	0	0	1	0	0	0	0	0	0
0	0	8	1	30	190	1	0.00526316	20	3	2	0	1	3	3	2	3	1	12	1	3	1	3	2	2	2	12	8	10	8	9	7	5	4	2	5	6	2	10	1	1	1	0	1	1	1
0	0	6	1	20	180	1	0.00555556	10	2	8	1	1	4	4	3	2	2	15	1	4	1	3	3	2	2	14	5	5	0	4	1	3	1	1	4	6	1	1	1	0	1	1	1	1	0
3	0	12	0	10	75	999	999	5	2	8	1	0	2	3	2	3	3	13	0	4	0	4	4	4	4	20	1	1	999	0	0	5	0	0	0	4	999	5	1	1	0	0	0	0	0
0	0	19	0	15	60	0	0	5	0	0	0	1	3	3	0	3	3	12	0	3	0	4	3	3	3	16	2	4	7	3	9	8	7	9	8	3	4	7	1	1	0	0	0	0	0
0	0	3	1	20	40	0	0	10	1	2	1	0	2	3	1	1	4	11	1	3	3	1	1	1	2	8	3	3	6	1	1	999	9	5	1	7	1	5	0	1	1	1	1	1	0
0	0	5	1	999	999	999	999	999	999	999	999	999	999	999	999	999	999	999	999	999	999	999	999	999	999	999	999	999	999	999	999	999	999	999	999	999	999	999	999	999	999	999	999	999	999
999	0	999	999	999	999	999	999	999	999	999	999	999	999	999	999	999	999	999	999	999	999	999	999	999	999	999	999	999	999	999	999	999	999	999	999	999	999	999	999	999	999	999	999	999	999
999	0	999	999	999	999	999	999	999	999	999	999	999	999	999	999	999	999	999	999	999	999	999	999	999	999	999	999	999	999	999	999	999	999	999	999	999	999	999	999	999	999	999	999	999	999
0	0	4	1	20	210	2	0.00952381	20	1	8	1	0	3	3	3	3	3	15	1	4	1	3	4	3	4	18	999	7	6	3	0	5	8	3	4	8	999	1	0	1	1	1	0	1	0
0	0	4	1	10	210	2	0.00952381	10	999	6	1	1	2	2	2	1	1	8	999	1	0	4	4	2	2	13	8	9	9	8	2	6	5	2	3	2	1	8	1	1	1	1	0	1	0
0	0	10	0	45	200	2	0.01	12	4	9	1	1	4	3	2	3	3	15	1	4	1	3	4	2	3	16	6	5	1	1	0	4	5	5	4	9	5	7	1	1	1	1	1	1	1
0	0	4	1	201	80	0	0	10	1	3	1	0	3	3	2	3	3	14	0	4	0	4	4	4	4	20	999	5	10	10	10	10	10	10	10	5	999	3	1	1	1	1	1	1	1
0	0	6	0	25	80	1	0.0125	15	2	9	1	0	4	4	3	3	3	17	0	4	0	4	4	3	4	19	7	7	4	9	2	1	2	2	1	7	4	5	1	1	1	1	0	1	0
3	0	1	2	5	20	0	0	0	0	0	1	0	1	1	1	1	1	5	0	1	2	2	1	1	1	6	6	7	7	4	5	5	5	5	5	6	5	7	1	0	0	0	1	1	0
0	0	4	3	15	80	0	0	10	3	1	1	0	3	3	2	3	3	14	0	3	1	3	3	1	3	13	7	7	9	5	9	8	8	5	6	6	8	9	1	1	1	1	1	1	1
0	0	4	1	20	210	2	0.00952381	20	1	8	1	0	3	4	3	4	4	18	1	4	0	4	4	1	4	17	5	5	5	2	0	10	10	0	0	8	0	0	0	0	1	1	0	1	0
4	1	5	0	330	300	2	0.00666667	30	3	7	1	0	0	0	0	0	0	0	1	4	0	4	4	3	4	19	5	3	3	7	2	7	7	3	7	7	3	3	0	0	0	1	0	0	1
0	1	2	1	50	14	0	0	6	2	2	1	0	4	4	4	4	4	20	1	4	0	4	4	4	4	20	4	0	4	4	10	8	5	0	0	8	4	0	1	1	1	1	0	0	0
0	1	6	1	999	999	999	999	999	999	999	999	999	999	999	999	999	999	999	999	999	999	999	999	999	999	999	999	999	999	999	999	999	999	999	999	999	999	999	999	999	999	999	999	999	999
0	1	4	1	5	45	0	0	10	3	5	1	0	3	4	3	3	3	16	1	4	0	4	4	2	0	14	5	8	3	3	10	3	8	5	5	8	8	3	0	1	1	0	1	0	0
0	1	4	1	7	17	0	0	3	2	10	1	0	4	4	3	4	4	19	0	4	0	4	4	4	4	20	5	6	5	5	1	2	8	1	5	4	1	9	1	1	1	1	0	0	0
0	1	4	1	50	25	1	0.04	15	4	2	1	999	3	2	2	2	2	11	1	4	0	4	3	1	4	16	6	9	7	8	10	9	10	6	0	10	3	3	1	1	1	1	0	0	0
4	1	10	1	10	8	0	0	3	7	3	1	1	4	3	3	4	4	18	0	4	0	4	4	3	4	19	6	3	8	7	8	0	0	0	3	7	4	4	1	1	1	1	0	1	0
0	1	9	0	999	999	999	999	999	999	999	999	999	999	999	999	999	999	999	999	999	999	999	999	999	999	999	999	999	999	999	999	999	999	999	999	999	999	999	999	999	999	999	999	999	999
0	1	8	0	30	80	999	999	15	2	5	1	0	4	4	4	4	4	20	0	4	0	4	4	2	4	18	3	1	3	0	0	2	5	5	1	4	1	0	0	1	1	1	0	0	0
0	1	3	1	10	10	0	0	1	0	10	1	1	3	3	2	3	4	15	0	4	1	3	3	2	4	16	5	5	5	5	5	5	5	5	5	5	5	10	1	1	1	1	1	1	1
3	1	10	1	20	200	0	0	7	5	8	1	0	3	4	4	3	2	16	1	3	3	1	1	2	0	7	3	1	9	6	2	4	3	6	4	2	7	7	0	0	1	1	0	0	1
4	1	10	1	12	30	1	0.0333333	3	2	10	1	1	4	4	3	4	4	19	0	4	0	4	4	4	4	20	5	3	6	4	7	7	0	1	7	8	4	2	1	1	1	0	1	0	0
1	1	6	1	999	999	999	999	999	999	999	999	999	999	999	999	999	999	999	999	999	999	999	999	999	999	999	999	999	999	999	999	999	999	999	999	999	999	999	999	999	999	999	999	999	999
0	1	50	0	1	999	999	999	999	999	999	999	999	999	999	999	999	999	999	999	999	999	999	999	999	999	999	999	999	999	999	999	999	999	999	999	999	999	999	999	999	999	999	999	999	999
4	1	10	1	18	60	0	0	12	8	2	1	1	4	4	4	4	4	20	0	4	0	4	4	3	4	19	9	4	4	5	2	8	3	2	7	7	9	5	0	0	1	1	0	1	0
3	1	3	0	999	999	999	999	999	999	999	999	999	999	999	999	999	999	999	999	999	999	999	999	999	999	999	999	999	999	999	999	999	999	999	999	999	999	999	999	999	999	999	999	999	999
0	1	12	0	30	250	1	0.004	20	1	3	1	1	4	4	3	4	4	19	0	4	0	4	4	4	3	19	3	1	2	2	1	2	5	1	1	3	3	7	1	1	0	0	1	0	0
0	1	25	0	15	250	1	0.004	10	3	5	1	0	4	4	4	4	4	20	1	4	0	4	4	4	3	19	7	5	5	5	4	4	9	6	3	7	7	4	1	0	1	1	0	0	0
0	1	23	0	60	100	1	0.01	55	1	6	1	1	4	4	4	4	4	20	0	4	0	4	4	4	4	20	6	6	10	10	10	8	6	6	3	3	0	3	1	1	0	1	0	1	0
0	1	3	1	10	45	0	0	10	4	10	1	1	4	4	4	4	4	20	1	4	0	4	4	4	4	20	0	8	7	0	1	7	5	0	2	10	8	5	1	0	1	0	1	1	1
4	1	10	1	5	50	0	0	2	4	6	1	0	4	3	3	3	3	16	1	4	0	4	4	4	4	20	1	2	2	1	0	0	1	0	1	2	1	2	0	1	1	0	0	0	1
3	1	10	1	8	50	1	0.02	3	3	10	1	0	4	4	4	4	4	20	1	4	1	3	3	2	1	13	8	7	8	7	2	5	6	5	7	10	7	10	0	1	0	0	1	0	0
1	1	4	1	3	20	0	0	1	5	5	1	0	3	3	2	2	3	13	0	4	1	3	4	3	4	18	6	6	6	4	2	4	4	4	4	7	4	4	0	1	1	0	0	0	1
0	1	6	1	70	25	0	0	5	4	6	1	0	3	4	3	4	4	18	1	4	0	4	3	3	3	17	4	7	8	9	8	8	9	3	7	6	6	7	1	1	1	0	0	1	1
0	1	8	1	40	30	1	0.0333333	20	7	3	1	0	4	4	4	4	4	20	0	4	0	4	2	4	4	18	6	1	5	4	10	3	2	1	7	8	5	0	1	1	0	0	0	0	0
0	1	10	0	60	300	1	0.00333333	30	2	5	1	0	3	3	3	3	3	15	1	4	0	4	4	3	2	17	6	3	3	3	9	3	6	3	6	3	6	6	1	1	1	0	0	0	1
0	1	3	1	20	15	0	0	15	6	10	1	0	4	4	4	4	3	19	0	4	0	4	4	4	4	20	4	3	7	2	10	1	2	2	7	2	1	1	1	1	1	0	1	1	1
1	1	12	0	20	300	2	0.00666667	999	999	999	999	999	999	999	999	999	999	999	999	999	999	999	999	999	999	999	999	999	999	999	999	999	999	999	999	999	999	999	999	999	999	999	999	999	999
4	1	10	1	20	40	0	0	15	1	3	1	0	4	4	4	4	4	20	1	4	0	4	4	4	4	20	5	1	4	4	0	5	8	2	3	2	0	8	1	1	1	1	0	0	0
4	1	10	1	15	30	0	0	5	1	10	1	0	4	4	4	4	3	19	0	4	0	4	4	0	4	16	3	3	5	5	9	10	10	0	8	4	8	5	1	1	0	1	0	0	0
0	1	6	1	10	10	0	0	3	3	9	1	0	3	4	3	4	4	18	0	4	0	4	4	3	3	18	2	3	7	4	9	4	1	2	7	2	5	1	0	1	1	0	0	0	1
0	1	4	2	25	10	0	0	15	1	1	1	0	4	4	2	4	4	18	0	4	0	4	4	2	4	18	5	3	5	10	10	10	0	0	5	7	0	6	0	1	1	1	0	0	0
0	1	10	0	10	999	999	999	5	5	5	1	1	3	3	3	3	3	15	0	4	0	4	3	1	3	15	7	4	7	2	9	1	1	1	7	2	0	2	1	1	1	1	1	1	1
1	1	7	0	999	999	999	999	999	999	999	999	999	999	999	999	999	999	999	999	999	999	999	999	999	999	999	999	999	999	999	999	999	999	999	999	999	999	999	999	999	999	999	999	999	999
0	1	6	1	5	15	0	0	999	999	999	999	999	999	999	999	999	999	999	999	999	999	999	999	999	999	999	999	999	999	999	999	999	999	999	999	999	999	999	999	999	999	999	999	999	999
0	1	10	0	999	999	999	999	999	999	999	999	999	999	999	999	999	999	999	999	999	999	999	999	999	999	999	999	999	999	999	999	999	999	999	999	999	999	999	999	999	999	999	999	999	999
1	1	7	0	15	60	0	0	7	3	10	1	0	4	4	4	4	3	19	1	4	0	4	4	4	4	20	1	1	3	2	2	1	1	1	3	3	2	1	1	0	1	1	0	0	0
2	1	7	0	52	70	999	999	999	999	999	999	999	999	999	999	999	999	999	999	999	999	999	999	999	999	999	999	999	999	999	999	999	999	999	999	999	999	999	999	999	999	999	999	999	999
2	1	6	0	40	70	999	999	40	1	5	0	1	4	4	3	4	3	18	0	4	0	4	3	1	4	16	8	5	2	8	2	2	1	0	0	8	0	5	1	1	1	1	0	0	0
1	1	12	0	40	280	2	0.00714286	12	3	7	1	0	4	4	4	4	4	20	1	4	0	4	4	4	4	20	3	4	7	4	2	1	2	1	7	6	4	3	1	1	1	1	1	1	1
0	1	22	1	50	60	1	0.0166667	20	5	5	1	0	4	4	4	4	4	20	1	4	1	3	4	3	4	18	4	4	7	3	2	3	5	2	3	4	3	3	0	1	1	0	0	0	0
2	1	999	1	30	30	1	0.0333333	3	1	8	0	1	4	3	2	3	3	15	0	4	1	3	3	3	4	17	5	5	6	6	7	4	4	3	9	5	6	8	1	1	0	1	1	0	0
4	1	10	1	20	40	0	0	5	1	9	1	0	1	1	1	1	1	5	0	4	1	3	4	3	4	18	8	9	10	10	10	7	9	9	9	8	10	6	1	1	1	1	1	0	0
3	1	8	0	15	100	1	0.01	100	1	3	1	1	2	2	3	1	1	9	1	4	2	2	1	0	1	8	9	5	3	0	5	0	0	1	1	5	5	10	1	0	0	0	1	1	0
0	1	3	1	10	15	0	0	5	0	1	0	1	3	3	3	2	2	13	0	4	1	3	4	4	3	18	8	6	8	7	7	4	10	2	8	8	4	4	1	0	0	1	1	0	1
0	1	15	1	5	10	0	0	5	1	9	1	1	3	3	3	2	2	13	0	4	0	4	3	2	3	16	9	8	7	7	2	4	4	5	3	5	2	4	1	1	1	1	0	1	0
0	1	5	1	25	50	0	0	15	5	5	1	0	3	4	3	4	4	18	1	4	1	3	4	3	4	18	3	2	8	8	6	1	8	1	1	7	2	2	1	1	1	0	0	0	0
0	1	4	0	200	350	4	0.0114286	170	4	6	1	0	4	4	4	4	4	20	1	4	0	4	4	3	4	19	2	4	3	1	2	5	5	0	3	8	7	9	1	0	1	1	0	0	0
0	1	5	1	25	55	1	0.0181818	12	2	6	1	0	4	4	4	3	4	19	0	4	0	4	4	3	4	19	3	2	5	6	3	6	9	5	7	8	0	5	1	1	1	1	1	1	0
0	1	10	1	30	50	1	0.02	3	5	2	1	1	2	2	1	3	2	10	1	2	2	2	3	3	1	11	5	0	4	2	8	0	0	5	10	1	1	2	1	1	0	1	1	1	0
0	1	5	1	20	30	1	0.0333333	15	6	9	1	1	4	4	4	4	4	20	1	4	0	4	4	3	4	19	5	7	3	2	1	4	2	1	3	8	5	5	1	1	1	1	0	0	0
0	1	5	1	20	50	1	0.02	15	3	9	1	1	4	4	4	4	4	20	1	4	0	4	4	4	4	20	6	6	7	6	6	4	7	4	5	7	6	4	1	1	1	0	1	1	0
4	1	8	0	999	999	999	999	999	999	999	999	999	999	999	999	999	999	999	999	999	999	999	999	999	999	999	999	999	999	999	999	999	999	999	999	999	999	999	999	999	999	999	999	999	999
0	1	4	1	5	30	0	0	10	1	2	1	0	3	3	2	3	2	13	0	3	1	3	4	1	3	14	4	4	4	6	0	7	0	0	4	1	5	1	1	1	1	0	0	1	1
1	1	7	1	10	30	0	0	999	999	999	999	999	999	999	999	999	999	999	999	999	999	999	999	999	999	999	999	999	999	999	999	999	999	999	999	999	999	999	999	999	999	999	999	999	999
0	1	30	0	40	350	2	0.00571429	20	3	4	1	0	3	3	3	3	3	15	1	4	0	4	4	2	4	18	7	7	2	2	0	0	9	0	2	7	0	2	1	1	1	0	0	0	0
4	1	14	0	30	25	0	0	5	10	10	1	0	4	4	2	4	4	18	1	3	1	3	3	2	3	14	6	3	6	9	4	0	4	0	8	10	7	7	0	1	1	1	0	0	0
0	1	10	1	999	999	999	999	999	999	999	999	999	999	999	999	999	999	999	999	999	999	999	999	999	999	999	999	999	999	999	999	999	999	999	999	999	999	999	999	999	999	999	999	999	999
0	1	6	1	30	20	1	0.05	999	999	999	999	999	999	999	999	999	999	999	999	999	999	999	999	999	999	999	999	999	999	999	999	999	999	999	999	999	999	999	999	999	999	999	999	999	999
0	1	5	1	100	20	0	0	30	1	2	1	0	4	4	4	4	4	20	0	4	0	4	4	4	4	20	8	2	8	2	0	5	10	10	2	3	3	2	0	1	1	0	0	1	0
0	1	4	1	30	40	0	0	30	2	10	999	999	999	999	999	999	999	999	999	999	999	999	999	999	999	999	999	999	999	999	999	999	999	999	999	999	999	999	999	999	999	999	999	999	999
999	1	999	999	999	999	999	999	999	999	999	999	999	999	999	999	999	999	999	999	999	999	999	999	999	999	999	999	999	999	999	999	999	999	999	999	999	999	999	0	0	0	0	0	0	0
1	1	15	0	30	280	2	0.00714286	10	1	9	1	0	4	4	3	4	4	19	1	4	0	4	3	4	4	19	7	3	3	3	0	8	5	5	2	3	1	9	1	1	1	0	1	1	1
0	1	13	1	100	220	0	0	20	1	9	1	0	4	4	4	4	4	20	0	2	2	2	3	0	3	10	6	7	7	10	3	9	8	8	9	10	8	4	0	1	1	0	0	0	0
0	1	6	1	30	60	0	0	15	7	8	1	1	4	4	4	4	4	20	1	4	0	4	4	4	3	19	4	1	5	2	4	2	5	2	5	4	6	7	1	1	1	0	1	1	0
0	1	4	1	10	300	0	0	5	1	3	1	999	4	4	4	4	4	20	0	4	0	4	4	2	4	18	5	2	0	999	0	5	5	999	0	2	5	1	0	1	1	1	0	0	0
0	1	4	1	30	40	0	0	5	3	5	1	0	3	3	2	3	3	14	1	4	1	3	4	3	2	16	6	6	5	5	5	2	5	1	5	5	3	2	1	1	1	1	1	1	1
0	1	11	1	0	999	999	999	999	999	999	999	999	999	999	999	999	999	999	999	999	999	999	999	999	999	999	999	999	999	999	999	999	999	999	999	999	999	999	999	999	999	999	999	999	999
0	1	5	1	10	25	1	0.04	10	1	4	1	1	3	2	1	2	3	11	0	2	2	2	3	0	0	7	0	5	1	2	4	7	7	6	0	0	5	0	1	1	0	1	1	1	0
1	1	15	1	80	60	1	0.0166667	7	9	10	1	1	4	4	4	4	4	20	1	4	0	4	4	2	4	18	5	5	5	3	3	8	8	2	5	4	7	5	0	1	1	0	0	1	0
0	1	5	1	30	150	0	0	50	1	5	1	1	3	4	3	4	4	18	1	4	0	4	2	2	4	16	5	5	8	10	10	8	10	0	8	10	8	10	1	0	1	1	1	1	1
0	1	11	2	60	50	1	0.02	40	1	10	1	1	4	4	3	4	4	19	0	4	0	4	4	4	4	20	1	1	999	9	0	5	999	2	4	9	1	1	1	1	1	1	1	1	1
0	1	8	0	20	20	0	0	999	999	999	999	999	999	999	999	999	999	999	999	999	999	999	999	999	999	999	999	999	999	999	999	999	999	999	999	999	999	999	999	999	999	999	999	999	999
1	1	4	1	10	25	0	0	4	5	5	1	1	4	4	4	4	4	20	0	4	0	4	3	2	4	17	2	2	2	0	0	1	0	1	1	2	2	1	1	1	1	1	0	1	1
4	1	15	1	6	35	1	0.0285714	2	2	8	1	1	4	4	3	4	3	18	1	4	1	3	4	4	4	19	6	7	9	5	4	4	3	4	8	9	4	6	1	1	0	0	0	0	0
4	1	10	1	20	50	1	0.02	15	7	3	1	0	4	4	4	4	4	20	1	4	0	4	4	4	3	19	10	10	7	8	5	4	8	5	6	5	9	2	0	0	0	1	0	1	0
0	1	3	1	999	999	999	999	999	999	999	999	999	999	999	999	999	999	999	999	999	999	999	999	999	999	999	999	999	999	999	999	999	999	999	999	999	999	999	999	999	999	999	999	999	999
0	1	3	1	40	20	999	999	5	5	10	1	1	4	4	4	4	4	20	0	4	0	4	4	2	4	18	4	2	4	2	10	0	1	4	4	1	0	2	1	1	1	1	0	1	0
4	1	10	1	10	50	1	0.02	5	2	3	1	1	3	4	3	4	4	18	0	4	0	4	4	4	4	20	8	3	7	8	7	3	6	4	7	7	6	5	0	1	1	1	0	0	0
0	1	2	1	35	12	0	0	2	1	1	1	1	3	3	2	3	4	15	0	4	0	4	4	4	4	20	3	3	4	8	10	7	7	5	3	9	7	3	1	1	1	1	1	1	0
0	1	2	1	50	10	0	0	15	3	10	1	1	4	4	4	4	3	19	1	4	0	4	4	3	4	19	2	8	9	10	10	5	7	5	3	8	2	2	1	0	1	0	0	0	0
0	1	3	1	25	15	0	0	5	2	8	1	1	3	4	3	4	3	17	0	4	0	4	4	3	4	19	3	1	7	8	4	0	0	0	3	3	3	4	1	1	0	0	0	0	1
1	1	4	0	150	110	1	0.00909091	10	2	5	1	1	4	4	4	4	4	20	0	4	0	4	4	4	4	20	7	4	5	4	7	5	7	7	4	5	2	4	1	1	1	1	1	1	0
1	1	3	1	20	50	0	0	10	3	2	1	0	3	3	3	3	3	15	1	4	0	4	4	3	3	18	5	3	6	7	1	4	8	2	4	3	5	3	0	0	1	1	1	0	1
0	1	17	1	25	125	2	0.016	8	2	9	1	0	999	4	4	4	4	999	1	4	0	4	4	4	4	20	4	6	7	9	2	7	8	2	9	8	2	1	1	1	1	1	0	0	0
0	1	6	0	50	130	1	0.00769231	45	4	1	0	1	3	3	2	3	3	14	0	4	0	4	4	4	4	20	4	2	9	3	2	1	2	0	5	4	2	2	1	0	0	1	0	0	0
0	1	4	0	40	8	1	0.125	4	7	2	0	1	3	3	3	4	4	17	1	4	0	4	4	3	4	19	8	7	7	7	5	2	10	5	7	4	0	4	0	1	1	1	1	1	1
0	1	6	0	30	120	2	0.0166667	20	3	3	0	1	4	4	3	4	4	19	0	4	0	4	4	3	4	19	4	5	5	8	0	2	10	0	4	8	3	6	1	1	1	1	0	1	0
0	1	6	1	40	80	0	0	8	8	1	0	1	4	4	3	4	3	18	0	4	0	4	3	0	2	13	7	10	9	9	8	6	9	7	8	7	2	5	0	1	1	0	1	0	1

## Sheet: codebook
Please note that gender, age and years of professional experience of the respondents as well as federal state of the counselling centre and qualitative data have been removed to ensure the anonymity of the respondents.
Variable	Question / explanation	Codes
Berufsgruppe	What is you primary professional qualification?	0=social work, 1=psychology, 2=nursing, 3=physician, 4=other, 999=not specified
Einrichtung	What type of HIV and STI counselling centre do you work at?	0=local health office, 1=NGO counselling centre, 2=other, 999=not specified
AnzahlMitarb	How many counsellors work in your facility?	number of consultants, 999=not specified
Ortsgroesse	Where is your counselling centre located?	0=major city (>1.000.000), 1=large city (>100.000), 2=city (>10.000), 3=small town or rural area (<10.000), 999=not specified
Anz_Kontakte_MSM	How many counselling contacts with men who have sex with men (MSM) and trans people per month do you personally have on average?	number of counselling contacts with MSM and trans persons, 999=not stated
AnzahlTest	How many HIV tests per month are performed in your counselling centre on average?	number of HIV tests per month, 999=not stated
AnzahlPosTest	How many persons per month are tested positive for HIV in your counselling centre on average?	number of persons tested positive per month, 999=not stated
Rel_Anzahl_pos_HIV_Tests	calculated variable: relative number of positive tests	calculated: number of positive tests / total number of HIV tests
AnzahlRisikoPat	How many counselling contacts with clients who meet the above criteria do you personally have on average in a month?	number of at-risk clients per month, 999=not stated
Klientenwunsch	In how many of these counseling contacts do clients themselves address the desire to take PrEP?	0=0%, 1=10%, 2=20%, 3=30%, 4=40%, 5=50%, 6=60%, 7=70%, 8=80%, 9=90%, 10=100%, 999=not stated
HinweisaufPrep	In how many of these counseling contacts do you as a counsellor address that PrEP could be a suitable measure to protect against an infection with HIV?	0=0%, 1=10%, 2=20%, 3=30%, 4=40%, 5=50%, 6=60%, 7=70%, 8=80%, 9=90%, 10=100%, 999=not stated
Fortbildungen	Were counsellors working in your counselling centre offered internal or external training on the subject of PrEP and counselling on PrEP?	0=no, 1=yes, 999=not stated
MehrFortbildungen	Would you like to receive training or courses on counselling clients about PrEP?	0=no, 1=yes, 999=not stated
Kenntn_allgemein	Do you agree or disagree with the following statements? [„I am well-informed about PrEP“]	0=strongly disagree, 1=disagree, 2=neither agree nor disagree, 3=agree, 4=strongly agree, 999=not stated
Kenntn_Indikation	Do you agree or disagree with the following statements? [„I am able to comprehensively give clients advice on whether it makes sense to take PrEP in their respective case“]	0=strongly disagree, 1=disagree, 2=neither agree nor disagree, 3=agree, 4=strongly agree, 999=not stated
Kenntn_Nebenwirkungen	Do you agree or disagree with the following statements? [„I am able to comprehensively give clients advice on the adverse effects of PrEP“]	0=strongly disagree, 1=disagree, 2=neither agree nor disagree, 3=agree, 4=strongly agree, 999=not stated
Kenntn_Einnahmemodalitäten	Do you agree or disagree with the following statements? [„I am able to comprehensively give clients advice on the possible modalities of intake of PrEP (eg, continuous vs. on-demand)“]	0=strongly disagree, 1=disagree, 2=neither agree nor disagree, 3=agree, 4=strongly agree, 999=not stated
Kenntn_Begleituntersuchungen	Do you agree or disagree with the following statements? [„I am able to comprehensively give clients advice on the medical investigations necessary during the use of PrEP“]	0=strongly disagree, 1=disagree, 2=neither agree nor disagree, 3=agree, 4=strongly agree, 999=not stated
Kenntnisse_Gesamtwert_Summe	calculated variable ("knowledge score"): Kenntn_Allgemein + Kenntn_Indikation + Kenntn_Nebenwirkungen + Kenntn_Einnahmemodalitäten + Kenntn_Begleituntersuchungen	score ranging from 0 to 20, 999=not calculable
Leitlinien	Are internal guidelines or procedural instructions for PrEP counselling available at your counselling centre?	0=no, 1=yes, 999=not stated
Einst_Bestandteil_Praev_Strategie	Do you agree or disagree with the following statements? [„I think that PrEP is an important element of HIV prevention strategies“]	0=strongly disagree, 1=disagree, 2=neither agree nor disagree, 3=agree, 4=strongly agree, 999=not stated
Einst_Bessere_Alternativen_PrEP	Do you agree or disagree with the following statements? [„I think that PrEP is unnecessary, because there are better alternatives to protect oneself from HIV“]	0=strongly disagree, 1=disagree, 2=neither agree nor disagree, 3=agree, 4=strongly agree, 999=not stated
Einst_Bessere_negativ_kodiert	new coded variable: Einst_Bessere_Alternativen (negative)	0=strongly agree, 1=agree, 2=neither agree nor disagree, 3=disagree, 4=strongly disagree, 999=not stated
Einst_PrEP_verlaesslich	Do you agree or disagree with the following statements? [„I think that PrEP is a reliable method to protect oneself from HIV“]	0=strongly disagree, 1=disagree, 2=neither agree nor disagree, 3=agree, 4=strongly agree, 999=not stated
Einst_PrEP_nebenwirkungsarm	Do you agree or disagree with the following statements? [„I think that PrEP is a method to protect oneself from HIV that has few side effects“]	0=strongly disagree, 1=disagree, 2=neither agree nor disagree, 3=agree, 4=strongly agree, 999=not stated
Einst_Kostenübernahme	Do you agree or disagree with the following statements? [„I think that PrEP should be paid for by the statutory health insurance“]	0=strongly disagree, 1=disagree, 2=neither agree nor disagree, 3=agree, 4=strongly agree, 999=not stated
Einstellungen_Gesamtwert_Summe	calculated variable ("attitudes score"): Einst_Betsandteil_Praev_Strategie + Einst_Bessere_neg_kodiert + Einst_PrEP_verlaesslich + Einst_PrEP + Einst_Kostenübernahme	Punktwert von 0-20, 999=kA
Barriere_leichteNW	How relevant are the following problems for potential PrEP users according to your personal counselling experience? [Worries about mild or temporary side effects]	0 to 10 as indicated in the survey, 999=not stated
Barriere_schwereNW	How relevant are the following problems for potential PrEP users according to your personal counselling experience? [Worries about severe or permanent side effects]	0 to 10 as indicated in the survey, 999=not stated
Barriere_Kosten_Med	How relevant are the following problems for potential PrEP users according to your personal counselling experience? [The monthly costs for the PrEP medication]	0 to 10 as indicated in the survey, 999=not stated
Barriere_Kosten_Unters	How relevant are the following problems for potential PrEP users according to your personal counselling experience? [The costs for the laboratory investigations ]	0 to 10 as indicated in the survey, 999=not stated
Barriere_Arztsuche	How relevant are the following problems for potential PrEP users according to your personal counselling experience? [Difficulties finding a doctor who prescribes PrEP]	0 to 10 as indicated in the survey, 999=not stated
Barriere_Info_klientengerecht	How relevant are the following problems for potential PrEP users according to your personal counselling experience? [Lack of information about PrEP in client-friendly language]	0 to 10 as indicated in the survey, 999=not stated
Barriere_Info_Muttersprache	How relevant are the following problems for potential PrEP users according to your personal counselling experience? [Lack of information about PrEP in the native language of the client]	0 to 10 as indicated in the survey, 999=not stated
Barriere_kulturelle_Probleme	How relevant are the following problems for potential PrEP users according to your personal counselling experience? [Cultural barriers]	0 to 10 as indicated in the survey, 999=not stated
Barriere_Zeitaufwand	How relevant are the following problems for potential PrEP users according to your personal counselling experience? [Time required for regular visits to the doctor]	0 to 10 as indicated in the survey, 999=not stated
Barriere_andere_STIs	How relevant are the following problems for potential PrEP users according to your personal counselling experience? [Worries about getting infected with other STIs]	0 to 10 as indicated in the survey, 999=not stated
Barriere_Stigmatisierung	How relevant are the following problems for potential PrEP users according to your personal counselling experience? [Worries about stigmatization in the peer group]	0 to 10 as indicated in the survey, 999=not stated
Barriere_Fehleinschätzung_Risiko	How relevant are the following problems for potential PrEP users according to your personal counselling experience? [Assessment of the own risk of getting infected with HIV as too low to take PrEP]	0 to 10 as indicated in the survey, 999=not stated
Hilfr_Leitlinie	Which of the following information or training materials would improve counselling on PrEP or make it more practical? [A clinical practice guideline that provides a good overview of indications, contraindications and necessary laboratory investigations]	0=not ticked, 1=selected, 999=question left unanswered
Hilfr_Entscheidungshilfe_Klientenger_Sprache	Which of the following information or training materials would improve counselling on PrEP or make it more practical? [A decision-aid for clients that provides information on PrEP in client-friendly language]	0=not ticked, 1=selected, 999=question left unanswered
Hilfr_Entscheidungshilfe_untersch_Sprachen	Which of the following information or training materials would improve counselling on PrEP or make it more practical? [A decision-aid for clients that provides information on PrEP in different languages]	0=not ticked, 1=selected, 999=question left unanswered
Hilfr_Erinnerungsapp	Which of the following information or training materials would improve counselling on PrEP or make it more practical? [An app- or SMS-based reminder for PrEP users to promote adherence]	0=not ticked, 1=selected, 999=question left unanswered
Hilfr_Schulung_Identifikation_Zielgruppe	Which of the following information or training materials would improve counselling on PrEP or make it more practical? [Information and training for counsellors on the identification of PrEP candidates]	0=not ticked, 1=selected, 999=question left unanswered
Hilfr_Schulung_Management_PrEP	Which of the following information or training materials would improve counselling on PrEP or make it more practical? [Information and training for counsellors on the management of PrEP (e.g. required examinations etc.)]	0=not ticked, 1=selected, 999=question left unanswered
Hilfr_Schulung_über_Sex_sprechen	Which of the following information or training materials would improve counselling on PrEP or make it more practical? [Information or training on the subject of “Talking with clients about sexuality”]	0=not ticked, 1=selected, 999=question left unanswered
